# Supplementary material for: Implantable system for chronotherapy
Source: Sci Adv. 2021 Nov 26;7(48):eabj4624. doi: 10.1126/sciadv.abj4624 (PMC8626078; doi:10.1126/sciadv.abj4624)
Supplement: Supplementary file 2 — Movie S1 [file sciadv.abj4624_movie_s1.zip]

Archive with 1 entries (1 files):
- sciadv.abj4624_movie_S1.avi
